# Supplementary material for: Fast and Accurate Determination of Minute Ochratoxin A Levels in Cereal Flours and Wine with the Label-Free White Light Reflectance Spectroscopy Biosensing Platform
Source: Biosensors (Basel). 2022 Oct 15;12(10):877. doi: 10.3390/bios12100877 (PMC9599867; doi:10.3390/bios12100877)
Supplement: Supplementary file 1 [file biosensors-12-00877-s001.zip]

Archive with 1 entries (1 files):
- biosensors-1922266-supplementary.pdf
